# Supplementary material for: Radioresistance Mechanisms in Prostate Cancer Cell Lines Surviving Ultra-Hypo-Fractionated EBRT: Implications and Possible Clinical Applications
Source: Cancers (Basel). 2022 Nov 9;14(22):5504. doi: 10.3390/cancers14225504 (PMC9688510; doi:10.3390/cancers14225504)
Supplement: Supplementary file 1 [file cancers-14-05504-s001.zip]

Archive with 3 entries (3 files):
- cancers-2010478 the whole western blot.pdf
- Supplementary Table S1 Sideri et al.pdf
- Supplementary Table S2 Sideri et al.pdf
